# Supplementary material for: Simvastatin-Mediated Nrf2 Activation Induces Fetal Hemoglobin and Antioxidant Enzyme Expression to Ameliorate the Phenotype of Sickle Cell Disease
Source: Antioxidants (Basel). 2024 Mar 11;13(3):337. doi: 10.3390/antiox13030337 (PMC10968127; doi:10.3390/antiox13030337)
Supplement: Supplementary file 1 [file antioxidants-13-00337-s001.zip]

Archive with 1 entries (1 files):
- antioxidants-2874127-supplementary.pdf
